# Supplementary material for: The evaluation of parameter effects on cefoperazone treatability with new generation anodes
Source: Sci Rep. 2022 Aug 18;12:14096. doi: 10.1038/s41598-022-18486-0 (PMC9388667; doi:10.1038/s41598-022-18486-0)
Supplement: Supplementary file 1 — Supplementary Information 1. [file 41598_2022_18486_MOESM1_ESM.xlsx]

## Sheet: NaCl-COD
Time (min)	1000 mg/L NaCl	1500 mg/L NaCl	2000 mg/L NaCl	2500 mg/L NaCl
0	57.6	57.6	57.6	57.6
5	30.2	22.4	18.4	14.8
30	12.4	8.6	6.4	2.6
60	4.8	3.8	0	0
90	1.6	0	0	0
Time (min)	1000 mg/L NaCl	1500 mg/L NaCl	2000 mg/L NaCl	2500 mg/L NaCl
0	1	1	1	1
5	0.524306	0.388889	0.319444	0.256944
30	0.215278	0.149306	0.111111	0.0451389
60	0.0833333	0.0659722	0	0
90	0.0277778	0	0	0

## Sheet: KCl-COD
Time (min)	250 mg/L	500 mg/L	750 mg/L	1000 mg/L
0	57.6	57.6	57.6	57.6
5	28.4	24.8	18.2	15.2
30	13.2	8.2	4.8	0
60	4.4	2.2	0	0
90	0	0	0	0
Time (min)	250 mg/L	500 mg/L	750 mg/L	1000 mg/L
0	1	1	1	1
5	0.493056	0.430556	0.315972	0.263889
30	0.229167	0.142361	0.0833333	0
60	0.0763889	0.0381944	0	0
90	0	0	0	0

## Sheet: pH-COD
Time (min)	pH 3	pH 4	pH 5	pH 6	pH 7	pH 8	pH 9
0	57.6	57.6	57.6	57.6	57.6	57.6	57.6
5	29.6	20.6	27.2	25.2	23.6	18.2	31.6
30	16.6	6.8	14.8	12.8	10.8	4.8	18.2
60	7.8	0	6.2	5.1	3.8	0	9.2
90	3.4	0	2.6	2.2	1.4	0	4.2
Time (min)	pH 3	pH 4	pH 5	pH 6	pH 7	pH 8	pH 9
0	1	1	1	1	1	1	1
5	0.513889	0.357639	0.472222	0.4375	0.409722	0.315972	0.548611
30	0.288194	0.118056	0.256944	0.222222	0.1875	0.0833333	0.315972
60	0.135417	0	0.107639	0.0885417	0.0659722	0	0.159722
90	0.0590278	0	0.0451389	0.0381944	0.0243056	0	0.0729167

## Sheet: Current density-KCl
Time (min)	10 mA/cm2	25 mA/cm2	50 mA/cm2
0	57.6	57.6	57.6
5	29.2	23.8	18.2
30	14.6	10.2	4.8
60	6.8	3.2	0
90	1.8	0	0
Time (min)	10 mA/cm2	25 mA/cm2	50 mA/cm2
0	1	1	1
5	0.506944	0.413194	0.315972
30	0.253472	0.177083	0.0833333
60	0.118056	0.0555556	0
90	0.03125	0	0
