# Supplementary material for: The evaluation of parameter effects on cefoperazone treatability with new generation anodes
Source: Sci Rep. 2022 Aug 18;12:14096. doi: 10.1038/s41598-022-18486-0 (PMC9388667; doi:10.1038/s41598-022-18486-0)
Supplement: Supplementary file 2 — Supplementary Information 2. [file 41598_2022_18486_MOESM2_ESM.xlsx]

## Sheet: KCl Conc.
Etken Madde Çıkış Konsantrasyonları
Zaman (dk)	250 mg/L	500 mg/L	750 mg/L	1000 mg/L
0	50	50	50	50
5	0.201	0.188	0.114	0
30	0.142	0	0	0
60	0	0	0	0
90	0	0	0	0
Total Intermediate Area						Total Intermediate Conc. (mg/L)						TOC Conc. (mg/L)
Time (min)	250 mg/L	500 mg/L	750 mg/L	1000 mg/L		Time (min)	250 mg/L	500 mg/L	750 mg/L	1000 mg/L		Time (min)	250 mg/L	500 mg/L	750 mg/L	1000 mg/L
0	0	0	0	0		0	0	0	0	0		0	50	50	50	50
5	550000000	461000000	345000000	262000000		5	20.8883	17.5082	13.1026	9.95041		5	9.15	7.58	5.57	4.16
30	260000000	160000000	95000000	110000		30	9.87445	6.07659	3.60797	0.00417765		30	4.06	2.36	1.22	0
60	103000000	52000000	92000	69000		60	3.9118	1.97489	0.00349404	0.00262053		60	1.36	0.46	0	0
90	87500	62000	50000	38000		90	0.00332313	0.00235468	0.00189893	0.00144319		90	0	0	0	0
	TOC/TOCo
	Time (min)	250 mg/L	500 mg/L	750 mg/L	1000 mg/L
	0	1	1	1	1
	5	0.183	0.1516	0.1114	0.0832
	30	0.0812	0.0472	0.0244	0
	60	0.0272	0.0092	0	0
	90	0	0	0	0

## Sheet: pH
Antibiotic Conc.									TOC Conc. (mg/L)
Time (min)	pH 3	pH 4	pH 5	pH 6	pH 7	pH 8	pH 9		Time (min)	pH 3	pH 4	pH 5	pH 6	pH 7	pH 8	pH 9
0	50	50	50	50	50	50	50		0	50	50	50	50	50	50	50
5	1.126	0.12	0.224	0.21	0.122	0.114	1.22		5	8.54	5.97479	8.47	7.77	7.1	5.57	9.2
30	0	0	0	0	0	0	0		30	5.01	1.83	4.27	3.98	3.07	1.22	5.62
60	0	0	0	0	0	0	0		60	2.27	0.46	1.92	1.3	0.93	0.46	2.54
90	0	0	0	0	0	0	0		90	0.92	0.46	0.56	0.44	0.16	0.46	1
Total intermediate area									Total intermediate conc. (mg/L)
Time (min)	pH 3	pH 4	pH 5	pH 6	pH 7	pH 8	pH 9		Time (min)	pH 3	pH 4	pH 5	pH 6	pH 7	pH 8	pH 9
0	0	0	0	0	0	0	0		0	0	0	0	0	0	0	0
5	540000000	368000000	512000000	472000000	432000000	345000000	580000000		5	20.5085	13.9761	19.4451	17.9259	16.4068	13.1026	22.0276
30	310000000	130000000	268000000	252000000	200000000	95000000	345000000		30	11.7734	4.93723	10.1783	9.57062	7.59573	3.60797	13.1026
60	155000000	200000	135000000	100000000	78600000	92000	170000000		60	5.88669	0.00759573	5.12712	3.79787	2.98512	0.00349404	6.45637
90	78000000	62000	58000000	51200000	35000000	50000	83000000		90	2.96234	0.00235468	2.20276	1.94451	1.32925	0.00189893	3.15223
	TOC/TOCo
	Time (min)	pH 3	pH 4	pH 5	pH 6	pH 7	pH 8	pH 9
	0	1	1	1	1	1	1	1
	5	0.1708	0.119496	0.1694	0.1554	0.142	0.1114	0.184
	30	0.1002	0.0366	0.0854	0.0796	0.0614	0.0244	0.1124
	60	0.0454	0.0092	0.0384	0.026	0.0614	0.0092	0.0508
	90	0.0184	0.0092	0.0112	0.0088	0.0186	0.0092	0.02

## Sheet: Current Density
Antibiotic conc. (mg/L)						TOC conc. (mg/L)
Time (min)	10 mA/cm2	25 mA/cm2	50 mA/cm2			Time (min)	10 mA/cm2	25 mA/cm2	50 mA/cm2
0	50	50	50			0	50	50	50
5	0.255	0.216	0.114			5	8.79	6.86	5.57
30	0	0	0			30	4.14	3.01	1.22
60	0	0	0			60	1.85	0.69	0.46
90	0	0	0			90	0.25	0.46	0.46
Total intermediates area						Total intermediates conc. (mg/L)
Time (min)	10 mA/cm2	25 mA/cm2	50 mA/cm2			Time (min)	10 mA/cm2	25 mA/cm2	50 mA/cm2
0	0	0	0			0	0	0	0
5	531000000	421000000	345000000			5	20.1667	15.989	13.1026
30	261000000	197000000	95000000			30	9.91243	7.4818	3.60797
60	131000000	65000000	92000			60	4.9752	2.46861	0.00349404
90	40000000	88000	50000			90	1.51915	0.00334212	0.00189893
	TOC/TOCo
		Time (min)	10 mA/cm2	25 mA/cm2	50 mA/cm2
		0	1	1	1
		5	0.1758	0.1372	0.1114
		30	0.0828	0.0602	0.0244
		60	0.037	0.0138	0.0092
		90	0.005	0.0092	0.0092
